# Supplementary material for: Gel-free multiplexed reduced representation bisulfite sequencing for large-scale DNA methylation profiling
Source: Genome Biol. 2012 Oct 3;13(10):R92. doi: 10.1186/gb-2012-13-10-r92 (PMC3491420; doi:10.1186/gb-2012-13-10-r92)
Supplement: Additional file 2 — Supplementary Table 1. Summary of sequencing results, conversion rates and CpG methylation coverage as well as details for the RRBS versus mRRBS comparison. [file gb-2012-13-10-r92-S2.xlsx]

## Sheet: 96 mRRBS Samples
96 mRRBS Samples
96 mRRBS samples were sequenced and aligned to the hg19 genome. Summary statistics for each library are shown in order of decreasing total read count. Low-quality libraries with fewer than 5 million total reads are highlighted at the bottom of the table.
Sample	Total Reads	Informative Reads	Bisulfite Conversion Rate	CpG Count			Methylation
				1x	5x	10x	1x	5x	10x
mRRBS 1	34140531	26736869	99.9442	2808073	2255634	1772657	0.493718	0.513012	0.515698
mRRBS 2	33700319	26553076	99.9504	2802776	2365951	1853638	0.547184	0.562026	0.558918
mRRBS 3	28950426	22648329	99.9591	2740831	2228654	1636784	0.545132	0.558972	0.556948
mRRBS 4	27347665	21760909	99.9402	2798226	2202129	1603208	0.571743	0.59116	0.588723
mRRBS 5	26724101	20817197	99.9408	2729936	2034609	1492958	0.525248	0.545806	0.538717
mRRBS 6	25480422	19995588	99.9443	2747170	2036971	1479646	0.556462	0.578423	0.566813
mRRBS 7	25009479	19980711	99.9358	2756920	2145380	1539870	0.559717	0.579839	0.56502
mRRBS 8	23649673	18968802	99.953	2775201	2120216	1454141	0.555991	0.575573	0.56925
mRRBS 9	23553100	18951528	99.864	2730878	2019414	1405252	0.60361	0.625306	0.622035
mRRBS 10	23520590	18529766	99.9435	2704801	1957953	1402147	0.563732	0.58573	0.577821
mRRBS 11	22625113	17900930	99.9371	2758055	2161021	1501808	0.561163	0.579358	0.569793
mRRBS 12	22145074	17815865	99.9601	2663817	1988072	1307489	0.507037	0.515495	0.507297
mRRBS 13	21125487	16942505	99.9522	2656228	1891160	1328405	0.575104	0.594621	0.584615
mRRBS 14	21009095	16958397	99.9427	2741714	2049309	1407303	0.570866	0.593879	0.588639
mRRBS 15	20517749	16623913	99.9208	2693456	2058999	1323106	0.596516	0.607674	0.594734
mRRBS 16	18678107	14873555	99.9488	2663195	1798290	1147895	0.556797	0.572628	0.555924
mRRBS 17	18556502	14487017	99.9556	2703309	1854901	1022006	0.457141	0.452114	0.416773
mRRBS 18	18096418	14312427	99.9406	2726941	1958370	1168670	0.554199	0.566704	0.543653
mRRBS 19	17788239	14122132	99.9488	2639717	1738804	1034021	0.586687	0.610149	0.612053
mRRBS 20	17397474	13996718	99.9269	2573731	1646207	1025483	0.57205	0.58762	0.579812
mRRBS 21	17391078	13980842	99.9261	2623155	1766448	1091978	0.564938	0.579123	0.56669
mRRBS 22	17229776	13343180	99.936	2761550	1985270	1089673	0.563876	0.577355	0.558949
mRRBS 23	16655872	13345058	99.9426	2669347	1823512	1030815	0.554576	0.570781	0.557739
mRRBS 24	16588692	13318300	99.9328	2586512	1673864	1009412	0.568386	0.579257	0.560589
mRRBS 25	16161236	12496825	99.9505	2683486	1833255	990966	0.544814	0.557473	0.541438
mRRBS 26	15316738	12326916	99.9358	2583626	1710616	978578	0.568785	0.575673	0.553561
mRRBS 27	15221903	11676314	99.9343	2670013	1737743	871332	0.56056	0.571778	0.549496
mRRBS 28	14942634	11983314	99.9306	2644941	1703960	890559	0.568519	0.581989	0.564223
mRRBS 29	14807823	11390105	99.9482	2701524	1771832	844568	0.55692	0.567357	0.536926
mRRBS 30	14408379	11203101	99.9335	2678171	1728667	811566	0.554855	0.565109	0.547307
mRRBS 31	13856208	10640933	99.9127	2700338	1749839	764197	0.551348	0.558465	0.532131
mRRBS 32	13614521	10858688	99.9467	2657342	1682989	790642	0.553764	0.56133	0.525669
mRRBS 33	13112571	10610954	99.9285	2654887	1694804	783909	0.603043	0.614962	0.593769
mRRBS 34	13018910	10445403	99.9433	2539236	1542365	800299	0.576817	0.585645	0.56103
mRRBS 35	12785964	10132909	99.9361	2679304	1695019	710237	0.569974	0.57665	0.545597
mRRBS 36	12644011	10087308	99.9219	2515515	1509570	768773	0.580288	0.589252	0.561536
mRRBS 37	12601289	10150540	99.942	2565465	1517554	720272	0.590671	0.600892	0.575883
mRRBS 38	12459632	10065470	99.9484	2494119	1501455	694494	0.56197	0.559939	0.525695
mRRBS 39	12297688	9817900	99.9355	2621776	1543466	639854	0.547165	0.555244	0.528574
mRRBS 40	12289039	9850031	99.9318	2481192	1398093	681805	0.566083	0.578287	0.559167
mRRBS 41	12208273	9580051	99.9423	2644822	1584233	620951	0.534603	0.540057	0.51105
mRRBS 42	12190094	9568456	99.9575	2612767	1538922	651803	0.556393	0.561233	0.530384
mRRBS 43	12113572	9657058	99.9246	2599486	1511257	638135	0.540607	0.547299	0.520347
mRRBS 44	12080090	9602620	99.9498	2527685	1440948	666100	0.495912	0.498831	0.470689
mRRBS 45	12068120	9661135	99.9442	2661313	1638953	660783	0.554578	0.557293	0.515004
mRRBS 46	11859104	9285265	99.9265	2502746	1329638	564775	0.55244	0.572623	0.562619
mRRBS 47	11816110	9317805	99.9492	2652215	1565588	597130	0.545217	0.55076	0.525103
mRRBS 48	11609729	9179131	99.9289	2499152	1400291	610188	0.581811	0.585693	0.554779
mRRBS 49	10982029	8550522	99.9356	2471946	1306015	534488	0.592958	0.596727	0.562121
mRRBS 50	10957202	8639224	99.9455	2606996	1451117	528045	0.55706	0.557537	0.516321
mRRBS 51	10783197	8663954	99.9488	2501676	1348769	555738	0.547758	0.550181	0.515092
mRRBS 52	10709545	8541043	99.899	2354604	1282952	550283	0.568468	0.562402	0.527052
mRRBS 53	10691388	8360573	99.943	2600574	1375859	485571	0.596084	0.600998	0.567689
mRRBS 54	10577190	8418566	99.9366	2447999	1250634	505533	0.576533	0.584544	0.55557
mRRBS 55	10500558	8363514	99.9509	2467318	1323075	563185	0.564649	0.566799	0.521778
mRRBS 56	10481708	8301269	99.9388	2595887	1420696	484096	0.5604	0.557952	0.512411
mRRBS 57	10437387	8225966	99.9392	2583645	1384884	476611	0.56908	0.573633	0.542112
mRRBS 58	10167220	8027340	99.9528	2517819	1311553	468418	0.603112	0.609716	0.584751
mRRBS 59	10090293	8230370	99.9468	2376771	1272495	521515	0.569454	0.556791	0.505582
mRRBS 60	9984499	7953369	99.9422	2456122	1259376	471631	0.491015	0.490593	0.458169
mRRBS 61	9622472	7731201	99.9505	2287654	1102930	444778	0.575672	0.577642	0.541147
mRRBS 62	9604996	7558792	99.9448	2472982	1208749	410360	0.561251	0.563298	0.528879
mRRBS 63	9462408	7499352	99.9527	2444233	1179533	410252	0.54044	0.534594	0.490179
mRRBS 64	9390011	7468160	99.9485	2242901	1105914	434078	0.570487	0.56164	0.516682
mRRBS 65	9248731	7408561	99.9508	2519900	1255901	411081	0.557607	0.546439	0.492521
mRRBS 66	9179240	7256342	99.9419	2484621	1214422	387020	0.566727	0.565747	0.53091
mRRBS 67	9028825	7199024	99.9471	2533712	1206400	385931	0.5561	0.535489	0.471756
mRRBS 68	8820374	7089831	99.942	2442264	1136132	364933	0.517722	0.517258	0.480385
mRRBS 69	8807367	6865516	99.9442	2496081	1129784	336992	0.560525	0.546751	0.491775
mRRBS 70	8751022	6927601	99.9454	2518618	1181986	336937	0.563009	0.561942	0.525211
mRRBS 71	8602384	6873667	99.9532	2489110	1153641	339744	0.539466	0.537763	0.4979
mRRBS 72	8442096	6758235	99.935	2357772	1084171	363544	0.563142	0.557225	0.506983
mRRBS 73	8195169	6341941	99.9189	2484699	1040684	272252	0.604788	0.593318	0.546391
mRRBS 74	7985949	6393696	99.9472	2319118	1032908	332446	0.56717	0.553385	0.493226
mRRBS 75	7935554	6148210	99.9526	2401575	975776	272089	0.560336	0.542009	0.48077
mRRBS 76	7669874	6150264	99.9458	2441347	1036217	265395	0.562147	0.551014	0.506043
mRRBS 77	7357662	5867341	99.9496	2381534	952441	243294	0.560277	0.545959	0.49759
mRRBS 78	6945883	5484706	99.9513	2357970	873037	208020	0.562078	0.546942	0.50063
mRRBS 79	6885083	5534620	99.9443	2364947	889141	214853	0.562834	0.545305	0.495862
mRRBS 80	6880869	5367112	99.9442	2382476	852859	172848	0.568985	0.560188	0.522739
mRRBS 81	6826520	5387064	99.9263	2134868	756502	223615	0.590177	0.595152	0.546272
mRRBS 82	6216885	4855454	99.9457	2322737	721607	156597	0.552804	0.516902	0.453367
mRRBS 83	5858685	4502844	99.9397	2330302	662731	105498	0.568179	0.539728	0.491042
mRRBS 84	5630916	4500812	99.9484	2181961	689752	154846	0.565487	0.52101	0.462714
mRRBS 85	4992381	3867949	99.9451	2264877	527156	62774	0.563289	0.524752	0.48018
mRRBS 86	4855926	3852307	99.9306	2263191	524615	59740	0.559603	0.531207	0.500646
mRRBS 87	4476345	3517295	99.9329	1935316	448150	88609	0.58586	0.565535	0.501936
mRRBS 88	4385596	3491235	99.9474	2140072	458707	57135	0.557669	0.496309	0.443868
mRRBS 89	4255103	3436361	99.9404	1889714	438632	92003	0.567844	0.516595	0.440013
mRRBS 90	3579981	2919408	99.9561	1810211	373401	59321	0.56591	0.48158	0.424807
mRRBS 91	2951101	2313211	99.9467	1616953	229019	32398	0.581039	0.545278	0.500997
mRRBS 92	1853597	1495903	99.9581	1270753	136867	12132	0.570757	0.444103	0.429608
mRRBS 93	1400614	107858	99.9293	193144	125	27	0.57266	0.429511	0.336346
mRRBS 94	833606	667237	99.9371	708851	35823	1668	0.582041	0.460253	0.47515
mRRBS 95	573520	472271	99.9341	546056	23406	833	0.559196	0.408196	0.411166
mRRBS 96	146896	57284	99.9533	105263	78	13	0.488562	0.287852	0.327294

## Sheet: RRBS vs mRRBS Comparison
RRBS vs mRRBS comparison
The selected RRBS libraries were aligned to the hg18 genome. To enable our comparison, mRRBS libraries were sequenced and aligned to the hg18 genome. Twelve RRBS and twelve mRRBS libraries with 10-20 million total reads and greater than 10 million aligned reads were chosen for comparison, and summary statistics are shown below.
Sample	Total Reads	Informative Reads	Bisulfite Conversion Rate	CpG Count			Methylation
				1x	5x	10x	1x	5x	10x
RRBS Samples
RRBS A	17444489	12110956	98	1807302	1378006	977053	0.592622	0.604901	0.611586
RRBS B	15729328	11631287	99	2057303	1426460	831975	0.590341	0.611027	0.620985
RRBS C	18688430	17518336	100	1807337	1167063	831187	0.624767	0.654653	0.644286
RRBS D	19294100	12729867	99	1553033	823461	543331	0.588298	0.58403	0.596241
RRBS E	16738736	12370341	100	1812350	1096967	718462	0.602181	0.634776	0.629473
RRBS F	16922075	12494501	99	2033718	1383289	827236	0.60431	0.630921	0.644405
RRBS G	16440205	12470715	99	1893536	1106588	674509	0.615933	0.658436	0.6602
RRBS H	14110943	10678209	99	1636771	974427	619088	0.627021	0.646594	0.634812
RRBS I	19254567	11707784	99	1918376	1338127	846081	0.53034	0.516105	0.486319
RRBS J	18832803	14077283	99	1853236	1432892	1139563	0.595709	0.606213	0.599599
RRBS K	19320966	13210332	99	1849646	1368702	945478	0.551862	0.533718	0.470009
RRBS L	19696973	13015764	99	1888181	1287690	864536	0.586433	0.561802	0.483824
mRRBS Samples
mRRBS A	17445507	14036972	99.93	2575718	1649908	1026936	0.572264	0.587753	0.580465
mRRBS B	12289039	9850031	99.93	2481192	1398093	681805	0.566083	0.578287	0.559167
mRRBS C	12644011	10087308	99.92	2515515	1509570	768773	0.580288	0.589252	0.561536
mRRBS D	18678107	14873555	99.95	2656138	1793948	1145114	0.556667	0.572498	0.555747
mRRBS E	11738067	9312148	99.93	2501855	1416158	625836	0.582279	0.586254	0.556352
mRRBS F	10891634	8781902	99.95	2502996	1362321	568390	0.548146	0.551016	0.517778
mRRBS G	11942874	9511750	99.95	2654181	1585813	617736	0.545152	0.550933	0.525233
mRRBS H	12207348	9809744	99.94	2665089	1658496	678653	0.554683	0.558434	0.517337
mRRBS I	18096418	14312427	99.94	2726941	1958370	1168670	0.554199	0.566704	0.543653
mRRBS J	12402712	9912794	99.92	2608691	1541105	667167	0.539849	0.546986	0.520822
mRRBS K	16318176	12743335	99.95	2682947	1848724	1013848	0.544688	0.557871	0.542037
mRRBS L	12916378	10278062	99.94	2680947	1710801	728183	0.570102	0.577459	0.546598
